# Supplementary material for: Floral Development Stage-Specific Transcriptomic Analysis Reveals the Formation Mechanism of Different Shapes of Ray Florets in Chrysanthemum
Source: Genes (Basel). 2023 Mar 21;14(3):766. doi: 10.3390/genes14030766 (PMC10048392; doi:10.3390/genes14030766)
Supplement: Supplementary file 1 [file genes-14-00766-s001.zip]

Archive with 6 entries (6 files):
- Figure S1.jpg
- Figure S2.png
- Figure S3.jpg
- Supplementary Table S1.xlsx
- Supplementary Table S2.xlsx
- Supplementary Table S3.xlsx
