# Supplementary material for: Floral Development Stage-Specific Transcriptomic Analysis Reveals the Formation Mechanism of Different Shapes of Ray Florets in Chrysanthemum
Source: Genes (Basel). 2023 Mar 21;14(3):766. doi: 10.3390/genes14030766 (PMC10048392; doi:10.3390/genes14030766)
Supplement: Supplementary file 1 [file genes-14-00766-s001.zip › Supplementary Table S1.xlsx]

## Sheet: Sheet1
Table S1 Primer sequences used in qRT-PCR experiments
Gene	Name of primer	Forward primer (5’-3’)	Product size
YUCCA10	CvYUCCA10-qF	ATCTTGTTCGCGACAGGGTT	122
	CvYUCCA10-qR	GCCTCTTCTTGCTAGCCCAA
GH3	CvGH3-qF	GGAAGTGATTGTTACGGGTGCC	229
	CvGH3-qR	TGTGGCATTGTTTGGGGAAG
GH3.5	CvGH3.5-qF	TGATGCCGACAAAACTGATGAA	185
	CvGH3.5-qR	CCGATGGTGGAATGTTGGTC
SAUR71	CvSAUR71-qF	ACTCCTCACCCTACATTCTCCTCC	165
	CvSAUR71-qR	CCTTTACAACGAACCGCTCCA
AUX1	CvAUX1-qF	GCTATGTGGAAACCCGAAAG	104
	CvAUX1-qR	TCACCAAACGCCCAGTAGA
IAA14	CvIAA14-qF	TGCGAGCCAGAAACGATAA	189
	CvIAA14-qR	CCATCCTACCACTTGAGCCT
LAX	CvLAX-qF	GAAGGGGTGAAACATACAGGA	160
	CvLAX-qR	ACGCAGTAGCCCATAAGTAAA
PIN1c	CvPIN1c-qF	GCTGCTGCTTCCATTTTGCT	149
	CvPIN1c-qR	CCGAAGATGACACCAGTGCT
ARF1	CvARF1-qF	TACCCTGGTGGTCCTCAATC	111
	CvARF1-qR	ATAAACCCGCTCGCCTTC
ARF2	CvARF2-qF	AATGTCACCGTTAGGCAGGG	244
	CvARF2-qR	AAGTGGTGGAGGCATTAGCC
ARF3	CvARF3-qF	GGTGGATAAGAAATGTGGGG	160
	CvARF3-qR	AAAACAGTCCTCTGCTGCTCTA
ARF4	CvARF4-qF	GTGAACTTCTGAGGAACACCCAT	393
	CvARF4-qR	GCTCCGCTACATTATCCCTCA
ARF5	CvARF5-qF	ACCTCTATTTCACCCGTCGTTC	181
	CvARF5-qR	CGGGTTTCTGTTGGGGTTG
ARF6	CvARF6-qF	ATGCGTTTTCGGATGTTGT	243
	CvARF6-qR	CGGTCGTTTAAGTCGGAGC
ARF7	CvARF7-qF	AGGGTATGAAGGATGGGTCG	95
	CvARF7-qR	ATGTGGGAAGCCTGCGTGA
ARF8	CvARF8-qF	TCACTCTTTCCCCTTCGTCT	265
	CvARF8-qR	AAGCGTCACTGCCTCCTAA
ARF9	CvARF9-qF	TCAACCACGAAGGCATCTG	262
	CvARF9-qR	GCTTGTCCTCGGCTTGTAAT
ARF16	CvARF16-qF	CGAAGAGCGAAAAGAGGG	178
	CvARF16-qR	CAGCCTGAATAACCGCATC
ARF18	CvARF18-qF	CGACCTCCAACCAACATCC	121
	CvARF18-qR	AGTCCGAGACACCTTTCCTG
PI	CvPI-qF	TTGGAGGAGGAAAATAAGCA	100
	CvPI-qR	GGACACGAAATGAAAAGGGTT
AP3	CvAP3-qF	AGGTTGGGTGATTGTTTGG	294
	CvAP3-qR	GCGTAGAGTGAGTATGCGTTGT
defh21	Cvdefh21-qF	TTCAGCGGACGGAAAAGGT	251
	Cvdefh21-qR	AGTGGACTGGAGGCGGTATG
2023-09-03	CvSEP3-qF	AGCAAAGGTTGATGGAAGGA	130
	CvSEP3-qR	TCAAGTGGATGAAAGAAGGCT
CDM77	CvCDM77-qF	CACCACCTCTACGAGTCCA	135
	CvCDM77-qR	ATGCCCATAAACCATTCCA
ANT	CvANT-qF	GGCGAACCAAAGAAGTGGAC	298
	CvANT-qR	GTCGAAGATGGTGGCGTTTC
AIL6	CvAIL6-qF	GGCATCATCAACAAGGTCGC	213
	CvAIL6-qR	AGCCACCGATTGGAAGTGAG
WRI1	CvWRI1-qF	GAGGATGAAAACCCGTGGAGC	252
	CvWRI1-qR	GCAATGTGAGATGGGGCAAGA
NAP	CvNAP-qF	CCCGTTGCCATAATACCCGA	184
	CvNAP-qR	CTTTATCCGTCCCGGTAGCC
SAND	CvSAND-qF	CGTTGCTCACTACGAGTTCACA	178
	CvSAND-qR	GCAGATGGGTCAACAGGTAAAT
