# Supplementary material for: Floral Development Stage-Specific Transcriptomic Analysis Reveals the Formation Mechanism of Different Shapes of Ray Florets in Chrysanthemum
Source: Genes (Basel). 2023 Mar 21;14(3):766. doi: 10.3390/genes14030766 (PMC10048392; doi:10.3390/genes14030766)
Supplement: Supplementary file 1 [file genes-14-00766-s001.zip › Supplementary Table S2.xlsx]

## Sheet: Sheet1
Table S2 Summary statistics of clean reads in the transcriptome
Sample Name	Read Number	Base Number	GC Content	%≥Q30
W5-6-1	21811973	6525974544	0.4423	0.9557
W5-6-2	27905884	8348085944	0.43	0.9528
W5-6-3	24677100	7382945740	0.4374	0.9513
W7-8-1	25478093	7619283854	0.432	0.9545
W7-8-2	22206437	6650534570	0.4321	0.9563
W7-8-3	26147249	7816741858	0.4313	0.9543
W9-10-1	22976828	6876499048	0.4301	0.9519
W9-10-2	23437417	7010858660	0.4295	0.9509
W9-10-3	22929158	6861978428	0.4286	0.9489
T5-6-1	23662356	7081099656	0.4267	0.9528
T5-6-2	26174752	7833055170	0.4279	0.9531
T5-6-3	23192907	6939917958	0.4287	0.9515
T7-8-1	21372568	6396374568	0.4268	0.9488
T7-8-2	21713816	6499891826	0.4257	0.9532
T7-8-3	22997845	6882295750	0.426	0.9526
T9-10-1	21389274	6406732200	0.4312	0.9578
T9-10-2	26612938	7963193550	0.4313	0.9511
T9-10-3	21855251	6539165854	0.4313	0.9573
TN5-6-1	21217133	6351357204	0.4285	0.9536
TN5-6-2	25639818	7671070786	0.4285	0.9544
TN5-6-3	20860463	6244479898	0.4287	0.9512
TN7-8-1	22814407	6827923654	0.4265	0.9516
TN7-8-2	22524237	6739590974	0.4267	0.9492
TN7-8-3	22332302	6682970466	0.427	0.9421
TN9-10-1	21547018	6450002148	0.4274	0.9529
TN9-10-2	21310293	6377985062	0.4274	0.9483
TN9-10-3	22253983	6659539668	0.4277	0.952
