# Supplementary material for: Floral Development Stage-Specific Transcriptomic Analysis Reveals the Formation Mechanism of Different Shapes of Ray Florets in Chrysanthemum
Source: Genes (Basel). 2023 Mar 21;14(3):766. doi: 10.3390/genes14030766 (PMC10048392; doi:10.3390/genes14030766)
Supplement: Supplementary file 1 [file genes-14-00766-s001.zip › Supplementary Table S3.xlsx]

## Sheet: Sheet1
Table S3 The number of genes contained in each cluster in WGCNA
The name of module	No. of genes	The name of module	No. of genes
brown4	108	coral2	1418
darkorange	6917	darkorange2	179
darkseagreen3	36	darkviolet	127
firebrick4	3978	lavenderblush2	2281
lightpink3	145	lightsteelblue1	940
mediumpurple2	573	navajowhite2	330
palevioletred2	51	tan	1602
grey	19
